# Supplementary material for: Multiple Myeloma Cells Shift the Fate of Cytolytic ILC2s Towards TIGIT-Mediated Cell Death
Source: Cancers (Basel). 2025 Jan 15;17(2):263. doi: 10.3390/cancers17020263 (PMC11763689; doi:10.3390/cancers17020263)
Supplement: Supplementary file 1 [file cancers-17-00263-s001.zip]

Archive with 1 entries (1 files):
- cancers-3371466-supplementary.pdf
